# Supplementary material for: Case Report: Identification of a Novel ODAD3 Variant in a Patient With Primary Ciliary Dyskinesia
Source: Front Genet. 2021 Feb 26;12:652381. doi: 10.3389/fgene.2021.652381 (PMC7953140; doi:10.3389/fgene.2021.652381)
Supplement: Supplementary file 1 [file Table_1.xlsx]

## Sheet: S1 PCD gene panel
Supplementary Table 1 Primary ciliary dyskinesia gene panel
Nunmber	Gene/Locus	Phenotype MIM number
1	DNAI1	604366
2	DNAH5	603335
3	DNAH11	603339
4	RPGR	312610
5	OFD1	300170
6	TXNDC3 (NME8)	607421
7	DNAI2	605483
8	DNAAF2 (KTU)	612517
9	DNAAF1 (LRRC50)	613190
10	RSPH4A	612649
11	RSPH9	612648
12	CCDC39	613798
13	CCDC40	613799
14	DNAL1	614017
15	DNAAF3 (C19ORF51)	614566
16	HEATR2 (DNAAF5)	614864
17	LRRC6	614930
18	HYDIN	610812
19	CCDC114	615038
20	CCDC103	614677
21	DYX1C1 (DNAAF4)	608706
22	ZMYND10	607070
23	SPAG1	603395
24	C21or59 (CFAP298)	615494
25	CCDC65 (DRC2)	611088
26	CCDC164	615288
27	RSPH1	609314
28	ARMC4	615408
29	CCDC151 (ODAD3)	615956
30	CCNO	607752
31	MCIDAS	614086
32	DNAH8	603337
33	DNAH1	603332
34	RSPH3	615876
35	GAS8	605178
36	DNAH6	603336
37	DNAJB13	610263
38	TTC25	617095
39	PIH1D3	300933
40	STK36	607652
41	C11orf70 (CFAP300)	618058
42	LRRC56	618227
43	DNAH9	603330
44	GAS2L2	611398
45	NME5	603575
46	FOXJ1	602291
47	TTC12	610732
