# Supplementary material for: Case Report: Identification of a Novel ODAD3 Variant in a Patient With Primary Ciliary Dyskinesia
Source: Front Genet. 2021 Feb 26;12:652381. doi: 10.3389/fgene.2021.652381 (PMC7953140; doi:10.3389/fgene.2021.652381)
Supplement: Supplementary file 2 [file Table_2.xlsx]

## Sheet: Table S2
Supplementary Table 2 Clinical features of individuals of previous reported ODAD3 variants in PCD
Reference	Subject identifier	Homozygous variants	Sex	Age at diagnosis	Origin	Situs inversus	Neonatal respiratory distress syndrome	nNO	Bronchiectasis	Respiratory tract symptom	Sinusitis, rhinorrhea, nasal	Infertility	Offspring
Hjeij et al. 2014	OP-675	c.925G>T; p.Glu309*	M	16 years	Egypt	Situs inversus, cardiac ventricular septal defect	Yes	ND	Yes	Chronic wet cough	Chronic sinusitis, chronic nasal obstruction	ND	ND
Hjeij et al. 2014	OP-1255	c.925G>T; p.Glu309*	F	10 weeks	Egypt	Situs inversus	Yes, persistent tachypnea and desaturation below 90% from 2 days old.	5.4-6.6 nl/min	Yes	Recurrent respiratory tract infections	Nasal obstruction and chronic nasal secretions	ND	ND
Hjeij et al. 2014	PCD-65 II:7	c.925G>T; p.Glu309*	F	1 year	Arabic- Bedouin	Dextrocardia, abdominal situs inversus	Yes	ND	ND	Pneumonia, recurrent productive cough, wheezing, bronchitis. Asthma.	Chronic sinusitis	ND	ND
Hjeij et al. 2014	PCD-65 II:8	c.925G>T; p.Glu309*	M	6 years	Arabic- Bedouin	Situs solitus	Yes, symptoms from birth	ND	ND	Pneumonia, recurrent productive cough	OM and effusions	ND	ND
Hjeij et al. 2014	71154 II:2	c.1256C>T; p.Ser419*	M	12 years	Pakistan	Dextrocardia, abdominal situs inversus	No	ND	infiltrate/atelec tasis in x-ray	Recurrent respiratory symptoms presumed to be asthma	Nasal polyps, chronic pansinusitus, runny blocked nose	ND	ND
Zhang et al. 2019	Patient	c.325G>T, p.Glu109*	M	16 years	China	Dextrocardia, VSD, abdominal situs inversus	No	1.2 nl/min	Yes	Anhelation	Chronic sinusitis	ND	ND
Olm et al. 2019	Br-12	c.583_595dup, p.His199Argfs*60	ND#	ND#	Brazil	situs inversus	ND	17.2 nl/min	ND	ND	ND	ND	ND
Monies et al. 2019	UPN-1447	c.244+1G>A	M	30 years	Saudi	Dextrocardia	ND	ND	Yes	ND	ND	ND	ND
Deng et al. 2020	IV:1	c.167delG, p.Gly56Aspfs*26	M	34 years	China	Dextrocardia, abdominal situs inversus	No	ND	Yes	Chronic cough, intermittent fever	Chronic sinusitis, Nasal blockage	ND	No
Mani et al. 2020	17GM01742	c.229_233delins, p.Lys77Leufs*6	ND#	ND#	Tunisia	ND	ND	ND	ND	ND	ND	ND	ND
M, Male; F, Female; nNO, Nasal nitric oxide;VSD: Ventricular septal defect; ND, Not determined. #The detail of sex and age is not available in the report.
